# Supplementary material for: Genome Mining-Guided Discovery of Two New Depsides from Talaromyces sp. HDN1820200
Source: Mar Drugs. 2025 Mar 18;23(3):130. doi: 10.3390/md23030130 (PMC11944171; doi:10.3390/md23030130)
Supplement: Supplementary file 1 [file marinedrugs-23-00130-s001.zip]

Archive with 1 entries (1 files):
- marinedrugs-3530155-supplementary.pdf
